# Supplementary material for: Glycyrrhiza uralensis promote the metabolism of toxic components of Aconitum carmichaeli by CYP3A and alleviate the development of chronic heart failure
Source: PLoS One. 2022 Jun 27;17(6):e0270069. doi: 10.1371/journal.pone.0270069 (PMC9236245; doi:10.1371/journal.pone.0270069)
Supplement: S1 Data — (XLS) [file pone.0270069.s005.xls]

## Sheet: Sheet1
ATP
0.0665026	-0.00682839	-0.0115602	0.0387041	0.0430446
0.112337	-0.0216778	0.0102238	0.0273176	-0.00610896
0.11269	0.0261474	0.0431434	0.0328009	0.0621009
0.100072	-0.00106826	0.0642247	0.028402	0.0103163
0.0880274	0.00860455	0.0327742	0.0326325	0.102152
0.103757	0.00685084	0.010051	0.0361691	0.0465235
AMP
0.0059557	0.0269618	0.00385893	0.0248614	0.0112824
0.0167749	0.0302037	0.0241086	0.0287844	0.00420495
0.00586965	0.0228089	0.0239964	0.0182054	0.0107003
0.0154384	0.0242278	0.0200444	0.0132076	0.0137646
0.0162016	0.0462138	0.0208773	0.023901	0.0205141
0.00881683	0.0593667	0.0325654	0.0180863	0.0240468
ADP
0.0131499	0.13668	0.0635945	0.0215122	0.00751647
0.0354464	0.115007	0.0919712	0.0137244	0.0161303
0.0202509	0.0858037	0.0475744	0.0172421	0.0271866
0.0008781	0.110044	0.00723017	0.0253912	0.0204548
0.00899645	0.111884	0.0705284	0.063221	0.154225
0.013115	0.111198	0.0561797	0.0580763	0.00639114
				0.0024809
				0.0307391
				0.0101978
				0.129818
				0.035208
BNP
4926	11808.4	7078.36	6535.31	4499.97
3530.07	8977.89	8443.28	5480.14	5335.42
4874.23	11470.6	5456.88	4685.61	6037.78
5150.67	9046.01	4389.55	6977.62	6500.06
5468.45	10000.9	7345.92	8602.3	5237.23
3524.42	12247.8	6694.16	7999.97	5058.44
Ang II
14.9585	24.5896	12.2534	14.4585	17.1549
14.338	13.42	28.8408	15.1123	13.6585
15.5918	29.2384	15.1205	10.9184	17.4461
10.6418	26.1203	13.42	13.3882	12.2221
10.5958	38.8413	26.2674	16.6172	5.21609
6.88103	21.0626	19.393	13.9616	14.7646
ALD
168.375	715.682	153.17	354.868	136.109
44.965	612.423	307.937	303.07	182.664
104.01	693.72	439.914	214.218	71.1392
226.694	677.048	650.068	167.424	343.1
92.7209	724.073	578.097	219.973	87.0837
143.212	1087.49	336.246	310.86	187.435
CYP3A1/2 mRNA
	control		Glycyrrhiza	0.33 g/kg		Glycyrrhiza	1 g/kg		Glycyrrhiza	3 g/kg			Phenobarbital
CYP3A1	CYP3A2		CYP3A1	CYP3A2		CYP3A1	CYP3A2		CYP3A1	CYP3A2		CYP3A1	CYP3A2
0.218	0.165		2.366	1.765		2.431	1.722		3.138	2.194		8.832	3.986
0.94	0.357		2.568	1.686		2.888	1.703		2.799	2.228		7.88	3.344
0.593	0.476		2.484	1.569		2.799	1.825		3.269	1.946		8.097	3.449
CYP inhibitors
AC
	control				CYP1A2	inhibitor			CYP2C	inhibitor			CYP2D2	inhibitor			CYP3A1/2	inhibitor
1.09091	1.01633	1.09375		0.923077	0.885542	0.914286		1.01923	0.963855	0.904762		1.05769	1.12048	0.733333		0.846154	0.518072	0.447619
0.944056	1.03469	0.9375		1.13333	0.934911	0.9		1.17778	0.83432	1.12222		1.06667	1.01775	0.933333		0.733333	0.514793	0.611111
0.965035	0.94898	0.96875		1.04348	1.07742	1.01075		1.04348	1.02581	0.860215		1.15217	1.13548	0.935484		0.695652	0.554839	0.548387
MA
	control				CYP1A2	inhibitor			CYP2C	inhibitor			CYP2D2	inhibitor			CYP3A1/2	inhibitor
0.980769	1.09645	1.00966		1.01471	0.847222	0.938525		0.970588	0.861111	0.954918		0.897059	0.888889	0.963115		0.588235	0.666667	0.614754
1.11058	0.989848	1.00138		0.831169	1.04615	0.995868		0.818182	1.01538	0.834711		0.844156	0.969231	0.971074		0.519481	0.723077	0.636364
0.908654	0.913706	0.988966		1.22222	1.01667	1.18828		0.984127	1.06667	0.895397		0.920635	1.06667	0.878661		0.666667	0.616667	0.577406
HA
	control		CYP1A2	inhibitor		CYP2C	inhibitor		CYP2D2	inhibitor		CYP3A1/2	inhibitor
1.09442	0.993224		1.03529	1.09942		0.717647	0.891813		0.647059	0.856725		0.505882	0.576023
0.939914	0.981607		1.08219	1.12722		0.917808	0.860947		0.917808	0.91716		0.60274	0.60355
0.965665	1.02517		1.04	1.04533		0.666667	0.844193		0.693333	0.872521		0.546667	0.572238
Plasma concentration of AC, MA and HA
AC
incubation time(min)	Aconitum					Glycyrrhizae + Aconitum
0	0	0	0	0	0	0	0	0	0	0
10	0.0562	0.0808	0.0292	0.0385	0.0141	0.0293	0.0191	0.0122	0.0147	0.0175
20	0.0945	0.121	0.0589	0.0443	0.0407	0.059	0.0448	0.017	0.0239	0.0115
30	0.0925	0.117	0.0557	0.0722	0.05	0.0596	0.0401	0.018	0.0426	0.0218
45	0.118	0.156	0.082	0.0566	0.0273	0.0389	0.0637	0.0227	0.0397	0.0355
60	0.13	0.176	0.0973	0.0545	0.0474	0.0518	0.0337	0.0343	0.0443	0.0309
90	0.143	0.138	0.108	0.0529	0.0439	0.039	0.0371	0.0238	0.0457	0.018
120	0.0793	0.127	0.0603	0.0355	0.024	0.0373	0.0236	0.0131	0.0446	0.0163
240	0.0629	0.0516	0.0251	0.0305	0.0211	0.0253	0.00871	0.00772	0.0267	0.00197
360	0.0287	0.0253	0.00749	0.0187	0.0173	0.00482	0	0.00225	0.0062	0.00413
480	0.0164	0.00823	0.0095	0.00724	0.00602	0	0	0	0.00207	0
720	0.000968	0.00379	0.000505	0.00234	0.0017	0	0	0	0	0
1440	0	0	0	0	0	0	0	0	0	0
MA
incubation time(min)	Aconitum					Glycyrrhizae + Aconitum
0	0	0	0	0	0	0	0	0	0	0
10	0.104	0.259	0.0838	0.0908	0.0264	0.061	0.0433	0.0157	0.04	0.0924
20	0.112	0.306	0.0799	0.129	0.0672	0.062	0.0517	0.0185	0.0482	0.0183
30	0.141	0.315	0.127	0.141	0.051	0.0796	0.0589	0.0258	0.0568	0.0382
45	0.131	0.358	0.138	0.0993	0.054	0.0702	0.0601	0.0125	0.0651	0.0446
60	0.209	0.452	0.123	0.0971	0.0527	0.0692	0.0418	0.0207	0.0668	0.0304
90	0.212	0.258	0.0872	0.0822	0.0482	0.0469	0.0364	0.0228	0.0572	0.038
120	0.151	0.279	0.0558	0.0592	0.0337	0.0368	0.0358	0.0326	0.0683	0.0276
240	0.067	0.0621	0.0139	0.0294	0.00782	0.0109	0.0106	0.00771	0.0278	0.00794
360	0.0249	0.0364	0	0.0208	0	0.00296	0	0.0025	0.0106	0.00417
480	0.00513	0	0	0	0	0	0	0	0	0
720	0	0	0	0	0	0	0	0	0	0
1440	0	0	0	0	0	0	0	0	0	0
HA
incubation time(min)	Aconitum					Glycyrrhizae + Aconitum
0	0	0	0	0	0	0	0	0	0	0
10	0.964	1.77	0.583	0.492	0.28	1.06	0.945	0.416	0.07	0.519
20	1.07	1.95	1.07	0.668	0.566	1.66	1.4	0.661	0.18	0.52
30	1.2	2.66	1.06	0.923	0.551	1.59	1.79	1.06	0.53	0.774
45	1.22	2.65	1.35	0.88	0.451	1.61	1.74	0.809	0.75	1.02
60	1.83	3.39	1.29	0.737	0.573	1.58	1.52	0.84	0.77	1.15
90	2.02	2.54	1.07	0.724	0.474	1.4	1.33	0.925	0.66	0.845
120	1.44	2.32	0.775	0.501	0.434	1.16	1.07	0.744	0.75	0.763
240	0.658	0.936	0.168	0.375	0.151	0.492	0.287	0.316	0.924	0.288
360	0.287	0.417	0.0407	0.175	0.0302	0.239	0.0767	0.225	0.0462	0.34
480	0.104	0.179	0.00087	0.0398	0	0.104	0.0428	0.0921	0.181	0
720	0.00372	0.089	0	0	0	0	0	0.00209	0.0294	0
1440	0	0	0	0	0	0	0	0	0	0
Metabolic quantity
A2
	incubation time(min)		control				Phenobarbital				Glycyrrhiza 0.33 g/kg				Glycyrrhiza 1 g/kg				Glycyrrhiza 3 g/kg
	0		0	0	0		0	0	0			0	0		0	0	0		0	0	0
	30		7.5	7.2	6.8		12.5	12.3	11.1		8.6	9.9	8.8		10.3	8.5	8.9		7	8.3	6.2
	60		8	8.6	7.1		13.2	12.5	14		10.2	10.2	10.5		10.5	8.5	13.7		9.5	9.3	11.2
	90		8.4	8.9	8.1		13	12.9	16.9		10.2	10.2	11.7		11	9.4	13		10.3	9.6	11.5
	120		7.8	9.1	8.2		14.4	13.2	10.6		10.1	12	13.1		9.7	8.8	13.6		9.2	9.8	11.6
	150		8.8	8.9	8.8		12.7	11.8	12.4		11	11.6	9.7		11.5	10.1	9.7		10.2	9.6	8.6
A1
	incubation time(min)		control				Phenobarbital				Glycyrrhiza 0.33 g/kg				Glycyrrhiza 1 g/kg				Glycyrrhiza 3 g/kg
	0		0	0	0		0	0	0		0	0	0		0	0	0		0	0	0
	30		3.4	2.8	3.5		5.7	6.3	6.5		3.5	4.4	3.1		4.5	4	6.7		4.1	3.6	2.6
	60		4.6	3.3	3.8		6.8	6.5	6.9		4.9	5.2	4.6		4.9	4.4	6.8		4.4	4.1	4.2
	90		4.7	4.3	4.1		7.1	7.3	7.3		5.4	5.6	5		5.5	5.1	6.3		4.9	5.2	4.9
	120		5	4.4	4.6		7.9	8.7	7.8		5.9	6.3	5.7		5.7	5.3	6.6		5.3	5.3	5.6
	150		4.8	4.3	4.7		8.8	8.2	8.7		6.4	6.6	6.5		6.2	5.4	6.1		5.7	5.2	4.7
M1
	incubation time(min)		control				Phenobarbital				Glycyrrhiza 0.33 g/kg				Glycyrrhiza 1 g/kg				Glycyrrhiza 3 g/kg
	0		0	0	0		0	0	0		0	0	0		0	0	0		0	0	0
	30		2.6	4.1	4		4.5	5.7	6.2		3.6	4.4	2.6		3.5	4.7	5.5		3	3	3
	60		2.5	4.1	4.2		7	6.5	5.7		4.5	4.1	3.1		2.9	8	4.2		3.2	2.8	4.7
	90		2.9	3.4	5.7		8.2	7.9	6.1		4.6	4.5	4.2		7.7	4.9	3.6		2.5	3.6	4.8
	120		3.2	3.7	6		9	5.5	7.9		4.6	5.1	5.8		4.8	9.1	3.2		4.2	4.8	5.3
	150		4.2	3.2	4.1		7.2	8.2	6.9		4.4	4.7	5.9		5.7	5.6	6.3		4.2	4.8	4.1
H1
	incubation time(min)		control				Phenobarbital				Glycyrrhiza 0.33 g/kg				Glycyrrhiza 1 g/kg				Glycyrrhiza 3 g/kg
	0		0	0	0		0	0	0		0	0	0		0	0	0		0	0	0
	30		2.5	2	3		3.7	3.9	4.5		2.4	3.3	3.3		2.6	3.5	3.6		2.5	3	3.2
	60		3.3	3.4	3.1		3.8	4.1	5.5		2.5	4	3.7		3.5	4.4	4.7		2.6	3.4	3.7
	90		3.5	4.7	3.2		4.1	4.4	5.5		2.7	3.6	5.7		3.9	5	4.1		2.2	3.8	4.1
	120		3.3	3.7	4		3.9	4.3	5.7		3.6	4.4	3.8		3.4	4.5	4.8		3	3.5	4.5
	150		3.4	4.2	3.7		3.4	5.1	4.5		3.8	4.2	3.4		3.6	4	4.6		3	3.9	3.5
